# Supplementary material for: Cranial morphology in flying squirrels: diet, shape, and size disparity across tropical and temperate biomes
Source: Front Zool. 2025 Mar 11;22:5. doi: 10.1186/s12983-025-00556-4 (PMC11895237; doi:10.1186/s12983-025-00556-4)
Supplement: Supplementary file 1 — (XLSX 140 kb) [file 12983_2025_556_MOESM1_ESM.xlsx]

## Sheet: Hoja1
GENUS	SPECIES	SP_red	Sp	I	II	II-III	III	IV	V	VI	VII	VIII	IX	Diet	References	mCsize	landmark1.X	landmark1.Y	landmark2.X	landmark2.Y	landmark3.X	landmark3.Y	landmark4.X	landmark4.Y	landmark5.X	landmark5.Y	landmark6.X	landmark6.Y	landmark7.X	landmark7.Y	landmark8.X	landmark8.Y	landmark9.X	landmark9.Y	landmark10.X	landmark10.Y	landmark11.X	landmark11.Y	landmark12.X	landmark12.Y	landmark13.X	landmark13.Y	landmark14.X	landmark14.Y	landmark15.X	landmark15.Y	landmark16.X	landmark16.Y	landmark17.X
Aeretes	melanopterus	Aer_mel	Aeretes melanopterus	0	0	0	0	0	0	0	0	1	0	No_info	-	221.808	0.112315	0.00238358	0.0969222	-0.00199387	0.0781334	-0.00384118	0.0519786	-0.00371544	0.0491105	-0.0344602	0.031581	-0.0277865	0.0168166	-0.0434726	-0.0277583	-0.0320475	-0.0540862	-0.0470364	-0.00577335	-0.000630633	-0.0367269	-0.0010643	-0.0853091	-0.0158176	-0.133313	0.000736832	-0.160812	0.00076852	-0.14807	-0.0198805	-0.148287	-0.0320487	-0.0925719
Aeromys	tephromelas	Aer_tep	Aeromys tephromelas	1	0	0	0	0	0	0	0	0	0	Seeds_nuts	Harrison JL. The Natural Food of some Malayan Mammals. Bull Singapore Nat Mus. 1962;30:5-18. // Lee B. Aeromys tephromelas. The IUCN Red List of Threatened Species 2016. 2016;e.T556A22271336. // Muul I, Lim BL. Comparative morphology, food habits, and ecology of some Malaysian arboreal rodents. In: Montgomery GG, editors. The Ecology of Arboreal Folivores. Washington D.C.: Smithsonian Institution…	231.302	0.110064	0.00037013	0.0997852	-0.000120997	0.0813192	-0.00361067	0.0606009	-0.00273543	0.0412829	-0.0389572	0.0245735	-0.0306057	0.0163495	-0.0407014	-0.0306244	-0.027736	-0.051355	-0.0435638	-0.00618406	-0.00100987	-0.0323312	0.000347789	-0.0867523	-0.014988	-0.142188	0.000116486	-0.168058	0.000400181	-0.155224	-0.02024	-0.157038	-0.0350629	-0.0974464
Aeromys	thomasi	Aer_tho	Aeromys thomasi	1	0	0	0	0	0	0	0	0	0	Frugivore	Gerrie R, Kennerley R, Koprowski J. Aeromys thomasi (errata version published in 2017). The IUCN Red List of Threatened Species 2016. 2016;e.T557A115050074.	229.426	0.106453	0.000777859	0.0920654	-0.000228069	0.0719933	-0.00431901	0.0548592	-0.00403763	0.0386315	-0.0408633	0.0282147	-0.0293109	0.014784	-0.041723	-0.0327133	-0.0276476	-0.0508711	-0.044122	-0.00800051	-0.0013905	-0.0397213	0.000716884	-0.0869811	-0.0218618	-0.140528	-0.000365326	-0.167418	0.000438481	-0.154386	-0.01948	-0.157279	-0.0372618	-0.090435
Belomys	pearsonii	Bel_pea	Belomys pearsonii	1	1	0	0	0	1	1	0	0	0	Folivore1	Molur S. Belomys pearsonii. The IUCN Red List of Threatened Species 2016. 2016;e.T2756A22256636.	147.356	0.110731	0.000487788	0.100222	-0.000409455	0.077572	-0.00439075	0.0568838	-0.00484855	0.0381201	-0.0398107	0.0291164	-0.0290148	0.0152312	-0.0385813	-0.0321552	-0.0292078	-0.0542029	-0.0471964	-0.0143308	0.00018232	-0.0445605	-0.000486773	-0.0895718	-0.0129091	-0.139995	-9.56e-05	-0.168065	0.000345573	-0.154857	-0.0198396	-0.156895	-0.0312739	-0.0878465
Biswamoyopterus	laoensis	Bis_lao	Biswamoyopterus laoensis	0	1	0	0	0	0	0	0	0	0	No_info	-	249.923	0.113112	0.000280962	0.100119	0.000836117	0.0817105	-0.00406572	0.0584492	-0.00354921	0.0464878	-0.0362189	0.0301543	-0.0305403	0.0147898	-0.0411712	-0.0296642	-0.0286506	-0.0567711	-0.0495958	-0.00772075	0.000129243	-0.0333944	-0.00117501	-0.0865188	-0.0119491	-0.145165	0.000217208	-0.171141	-0.000786272	-0.160803	-0.0185713	-0.162563	-0.0324733	-0.0968794
Eoglaucomys	fimbriatus	Eog_fim	Eoglaucomys fimbriatus	0	0	1	0	0	1	0	0	1	0	Seeds_nuts	Shafique CM, Barkati S, Oshida T, Ando M. Comparison of diets between two sympatric flying squirrel species in Northern Pakistan. J Mamm. 2006;84:784-789.	204.725	0.121873	-0.000863908	0.101391	0.000290946	0.0829632	-0.00319985	0.0624657	-0.00316671	0.0445777	-0.0324074	0.025612	-0.0289346	0.0153744	-0.040255	-0.0288392	-0.0283359	-0.0545876	-0.0480724	-0.0120067	-0.000328342	-0.0420327	8.03e-05	-0.0918595	-0.0160947	-0.133347	0.00113617	-0.16292	0.000106102	-0.15099	-0.0203183	-0.149814	-0.0334896	-0.097003
Eupetaurus	cinereus	Eup_cin	Eupetaurus cinereus	0	0	0	0	0	0	0	0	1	0	Folivore2	Zahler P. Eupetaurus cinereus. The IUCN Red List of Threatened Species 2010. 2010;e.T8269A12904144. // Zahler P, Khan M. Evidence for dietary specialization on pine needles by the woolly flying squirrel (Eupetaurus cinereus). J Mamm. 2003;84:480-486.	273.805	0.124474	2.96e-05	0.100556	-0.00215275	0.0832225	-0.00672068	0.0599723	-0.00393498	0.0576192	-0.0305514	0.0366778	-0.0244797	0.0134368	-0.0449885	-0.0389931	-0.0320346	-0.0559026	-0.0416432	-0.0115078	0.00226039	-0.0421034	0.000242384	-0.0880616	-0.0163972	-0.134322	-0.000263714	-0.159312	0.000349399	-0.149251	-0.019894	-0.147417	-0.0354822	-0.105837
Glaucomys	sabrinus	Gla_sab	Glaucomys sabrinus	0	0	0	0	0	0	1	0	1	0	Seeds_nuts	Maser Z, Maser C, Trappe JM. Food habits of the northern flying squirrel (Glaucomys sabrinus) in Oregon. Can J Zool. 1985;63:1084-1088.	138.837	0.121877	0.000332372	0.103558	-0.000958487	0.081707	-0.00302463	0.0611129	-0.00384442	0.041999	-0.034293	0.0256009	-0.0304108	0.0163896	-0.0413107	-0.029855	-0.0286016	-0.0527083	-0.0514705	-0.00501222	-7.37e-05	-0.0424176	0.000823967	-0.091319	-0.0127422	-0.140849	-0.000238278	-0.17043	0.000310081	-0.157754	-0.0217225	-0.158637	-0.0340422	-0.0920273
Hylopetes	alboniger	Hyl_alb	Hylopetes alboniger	1	1	0	0	0	1	0	0	1	0	Frugivore	Duckworth JW, Tizard RJ, Molur S. Hylopetes alboniger. The IUCN Red List of Threatened Species 2016. 2016;e.T10600A22244563. // Smith AT, Xie Y. A guide to the mammals of China. New Jersey: Princeton University Press; 2008.	162.606	0.113935	0.00103151	0.0957045	-0.000857466	0.0754979	-0.00307597	0.0579914	-0.00371467	0.0407919	-0.0370243	0.0276052	-0.0299554	0.0169272	-0.0416562	-0.0319286	-0.028559	-0.0521264	-0.0465262	-0.009559	-0.000112009	-0.0435533	0.000142992	-0.0931766	-0.0175023	-0.134574	-0.000574182	-0.163036	0.000249766	-0.150801	-0.0211243	-0.152156	-0.032211	-0.0982126
Hylopetes	bartelsi	Hyl_bar	Hylopetes bartelsi	1	0	0	0	0	0	0	0	0	0	No_info	-	127.219	0.113876	-0.0016591	0.0947285	-0.00063678	0.0716488	-0.00290738	0.0520948	-0.00483821	0.0343653	-0.0423646	0.0241236	-0.0299784	0.0161477	-0.0419375	-0.0286432	-0.0263898	-0.0534029	-0.05135	-0.0124527	-0.000359232	-0.0360452	-0.00129023	-0.0890525	-0.0127998	-0.145969	0.00416513	-0.173324	0.00236493	-0.165659	-0.0148461	-0.166124	-0.0281831	-0.0897824
Hylopetes	nigripes	Hyl_nig	Hylopetes nigripes	0	1	0	0	0	0	0	0	0	0	No_info	-	181.372	0.121562	0.000614523	0.100646	-0.000470552	0.0794208	-0.00342433	0.0633044	-0.00347015	0.0435643	-0.0390025	0.0320257	-0.0296299	0.0169595	-0.04077	-0.0326834	-0.027945	-0.0530887	-0.0418431	-0.0121523	-0.000753477	-0.0453347	-0.000503426	-0.0960963	-0.0171196	-0.137658	0.000286414	-0.163122	0.00116032	-0.151138	-0.0211341	-0.152395	-0.0337731	-0.0965188
Hylopetes	phayrei	Hyl_pha	Hylopetes phayrei	1	1	0	0	0	1	0	0	0	0	Frugivore	Tizard RJ. Hylopetes phayrei. The IUCN Red List of Threatened Species 2016 2016;e.T10605A22244042.	141.458	0.117091	-0.0002081	0.0973727	-8.44e-06	0.0785691	-0.00268309	0.0571658	-0.00401729	0.0395627	-0.0363793	0.0262041	-0.0292271	0.0181072	-0.0395179	-0.0319793	-0.0264703	-0.0536539	-0.0489246	-0.0107166	-0.000186527	-0.0408133	0.000253688	-0.0922394	-0.0153139	-0.135671	0.000217497	-0.164992	6.89e-05	-0.152743	-0.0212925	-0.15183	-0.0331782	-0.0925801
Hylopetes	platyurus	Hyl_pla	Hylopetes platyurus	1	0	0	0	0	0	0	0	0	0	Generalist	Gerrie R, Kennerley R, Koprowski J. Hylopetes platyurus. The IUCN Red List of Threatened Species 2019. 2019;e.T136262A22244459. // Muul I, Lim BL. Comparative morphology, food habits, and ecology of some Malaysian arboreal rodents. In: Montgomery GG, editors. The Ecology of Arboreal Folivores. Washington D.C.: Smithsonian Institution Press; 1978. p. 361-368.	104.638	0.116671	5.59e-05	0.0880382	-0.000243708	0.0718939	-0.00326657	0.0522388	-0.00469355	0.0355985	-0.0365414	0.0203689	-0.0297857	0.0168788	-0.0403263	-0.0307086	-0.0275928	-0.0501898	-0.0522709	-0.012827	-9.39e-05	-0.0374135	0.000118599	-0.0862296	-0.0177398	-0.132723	5.88e-06	-0.1715	0.000409508	-0.156084	-0.0247059	-0.153053	-0.0357747	-0.0931503
Hylopetes	sagitta	Hyl_sag	Hylopetes sagitta	1	1	0	0	0	0	0	0	0	0	No_info	Jackson S. Gliding Mammals of the World. Collingwood: CSIRO PUBLISHING; 2012.	107.368	0.1166	-0.00018884	0.0874775	-0.000228502	0.0719622	-0.00298957	0.0532033	-0.00453375	0.0347372	-0.0352306	0.0187177	-0.0293701	0.0162403	-0.039449	-0.031799	-0.026957	-0.0521959	-0.0513786	-0.0124831	-0.000292629	-0.0400323	0.000687763	-0.0901112	-0.0166795	-0.136389	0.000179352	-0.171667	4.79e-05	-0.157918	-0.0243225	-0.155335	-0.0352002	-0.090959
Hylopetes	spadiceus	Hyl_spa	Hylopetes spadiceus	1	1	0	0	0	0	0	0	0	0	No_info	Chua MAH, Baker N, Yeo RKH, Sivasothi N. New locality records for two species of flying squirrels (Mammalia: Rodentia: Sciuridae) in Singapore. Nat Singap. 2013;6:301-305.	122.578	0.113007	-0.00149973	0.0912822	0.00124784	0.0728943	-0.00294304	0.0546159	-0.00436676	0.0388814	-0.0353624	0.0235401	-0.0282305	0.0182256	-0.0390264	-0.0320947	-0.0268162	-0.0527608	-0.0497937	-0.0126965	-0.000224982	-0.0396488	0.000389847	-0.0922482	-0.0162894	-0.136111	0.00102696	-0.167377	-0.000779744	-0.156386	-0.0214734	-0.154543	-0.033181	-0.0906127
Iomys	horsfieldii	Iom_hor	Iomys horsfieldii	1	0	0	0	0	0	0	0	0	0	Seeds_nuts	Harrison JL. The Natural Food of some Malayan Mammals. Bull Singapore Nat Mus. 1962;30:5-18. // Muul I, Lim BL. Comparative morphology, food habits, and ecology of some Malaysian arboreal rodents. In: Montgomery GG, editors. The Ecology of Arboreal Folivores. Washington D.C.: Smithsonian Institution Press; 1978. p. 361-368.	157.909	0.114956	-0.00117143	0.0988225	0.000330125	0.0783655	-0.00256925	0.0574591	-0.00252424	0.0387242	-0.0319548	0.0244839	-0.0241086	0.0160421	-0.0374079	-0.0346293	-0.0247696	-0.060143	-0.0542608	-0.0114394	0.000203602	-0.0431977	0.000176866	-0.0927907	-0.0159824	-0.134267	0.000935407	-0.16277	-7.35e-06	-0.15262	-0.0209598	-0.153533	-0.033052	-0.100576
Iomys	sipora	Iom_sip	Iomys sipora	1	0	0	0	0	0	0	0	0	0	No_info	-	145.372	0.118964	0.000373691	0.108338	-0.00171692	0.0804352	-0.00310447	0.0560105	-0.00387204	0.0413639	-0.0380577	0.0288445	-0.0289821	0.0160875	-0.0438289	-0.0396831	-0.0299928	-0.0469349	-0.0497356	-0.0155346	0.000989382	-0.0522618	0.000429048	-0.0906771	-0.0172202	-0.134936	-0.000728019	-0.164904	0.00116725	-0.15234	-0.0235553	-0.153324	-0.0347448	-0.0953757
Petaurillus	kinlochii	Pet_kin	Petaurillus kinlochii	1	0	0	0	0	0	0	0	0	0	No_info	Muul I, Lim BL. Comparative morphology, food habits, and ecology of some Malaysian arboreal rodents. In: Montgomery GG, editors. The Ecology of Arboreal Folivores. Washington D.C.: Smithsonian Institution Press; 1978. p. 361-368.	91.8373	0.106281	-5.51e-05	0.0870982	0.0016081	0.0666565	-0.00224331	0.0493892	-0.00319694	0.0425556	-0.0338855	0.0183227	-0.0259349	0.013113	-0.0358966	-0.0253228	-0.0235686	-0.048544	-0.0503363	-0.00842891	2.55e-05	-0.0378179	-0.000305716	-0.0901158	-0.0153279	-0.145577	-0.00125988	-0.180106	-0.00144392	-0.168252	-0.0262192	-0.164585	-0.0376916	-0.0931883
Petaurista	albiventer	Pet_alv	Petaurista albiventer	1	1	0	0	0	1	0	0	0	0	Generalist	Shafique CM, Barkati S, Oshida T, Ando M. Comparison of diets between two sympatric flying squirrel species in Northern Pakistan. J Mamm. 2006;84:784-789.	254.325	0.1109	-7.7e-05	0.0976503	-0.00110572	0.0773882	-0.0043664	0.0597972	-0.00408406	0.0497805	-0.0318703	0.030257	-0.0274571	0.0172044	-0.0394877	-0.0266218	-0.0309776	-0.0503216	-0.0425706	-0.00628196	0.00186659	-0.0369338	0.000400699	-0.0822333	-0.0161779	-0.128923	-0.000570619	-0.153818	-0.000538539	-0.143982	-0.0198363	-0.145107	-0.0341876	-0.0957179
Petaurista	alborufus	Pet_alb	Petaurista alborufus	1	1	0	0	0	1	1	0	0	0	Generalist	Lee PF, Progulske DR, Lin YS. Ecological studies on two sympatric Petaurista species in Taiwan. Bull Inst Zool Acad Sin. 1986;25:113-124. // Smith AT, Johnston CH. Petaurista alborufus (errata version published in 2017). The IUCN Red List of Threatened Species 2016. 2016;e.T16718A115138006.	245.439	0.110734	0.000599118	0.0987439	0.000694906	0.0769492	-0.00377689	0.0562007	-0.00351591	0.047623	-0.0369778	0.0327493	-0.0297664	0.0172259	-0.0405762	-0.0310382	-0.0306208	-0.0522988	-0.0479962	-0.0103725	-9.72e-05	-0.0425747	-0.000555534	-0.0921362	-0.0191216	-0.133509	-0.000600041	-0.161163	-0.000767736	-0.147585	-0.0187977	-0.146875	-0.0337089	-0.0957751
Petaurista	elegans	Pet_ele	Petaurista elegans	1	1	0	0	0	1	0	0	1	0	Generalist	Muul I, Lim BL. Comparative morphology, food habits, and ecology of some Malaysian arboreal rodents. In: Montgomery GG, editors. The Ecology of Arboreal Folivores. Washington D.C.: Smithsonian Institution Press; 1978. p. 361-368.	218.711	0.106182	0.00067415	0.100359	-0.000171733	0.0768269	-0.00255221	0.0567733	-0.00307802	0.0438926	-0.0367896	0.0310201	-0.0272603	0.0164128	-0.0384806	-0.027512	-0.0265019	-0.0518155	-0.0445029	-0.00612792	-0.000173783	-0.0382058	0.00019845	-0.0879488	-0.0180103	-0.137366	-5.44e-06	-0.165547	-0.000940131	-0.152026	-0.0203733	-0.151081	-0.0341198	-0.0955108
Petaurista	lena	Pet_len	Petaurista lena	1	1	0	0	0	1	0	0	1	0	Folivore1	Lee PF, Progulske DR, Lin YS. Ecological studies on two sympatric Petaurista species in Taiwan. Bull Inst Zool Acad Sin. 1986;25:113-124. // Liu P-Y, Cheng A-C, Huang S-W, Lu H-P, Oshida T, Liu W, Yu H-T. Body-size scaling is related to gut microbial diversity, metabolism and dietary niche of arboreal folivorous flying squirrels. Sci Rep. 2020;10:7809.	249.317	0.113307	0.00088242	0.100606	6.03e-05	0.0797039	-0.00314787	0.0561386	-0.0028267	0.0470438	-0.0349695	0.031301	-0.0290717	0.0167819	-0.0400855	-0.0317923	-0.02962	-0.053089	-0.0445307	-0.0123647	0.00029028	-0.0417434	0.000441243	-0.0942746	-0.0209785	-0.134288	-0.00203698	-0.163307	-0.000523055	-0.150257	-0.021875	-0.150778	-0.0366314	-0.0984831
Petaurista	leucogenys	Pet_leu	Petaurista leucogenys	0	0	0	0	0	1	1	0	0	0	Generalist	Ando M, Shiraishi S, Uchida T. Food habits of the Japanese giant flying squirrel, Petaurista leucogenys. J Fac Agr, Kyushu Univ. 1985;29:189-202. // Kawamichi T. Seasonal change in the diet of Japanese giant flying squirrel in relation to reproduction. J Mamm. 1997;78:204-212.	228.589	0.109513	0.000399386	0.0957261	0.000351515	0.0796833	-0.00294438	0.0609276	-0.00288475	0.0473358	-0.0363074	0.0315811	-0.0283701	0.0181503	-0.0414089	-0.0322203	-0.0297154	-0.0523263	-0.0475631	-0.00975401	-0.000197212	-0.0418304	-0.000208242	-0.0900679	-0.0190123	-0.131094	-5.08e-05	-0.162361	-0.000734618	-0.148027	-0.0211835	-0.147488	-0.0348256	-0.0936806
Petaurista	petaurista	Pet_pet	Petaurista petaurista	1	1	0	0	0	1	0	0	1	0	Folivore1	Muul I, Lim BL. Comparative morphology, food habits, and ecology of some Malaysian arboreal rodents. In: Montgomery GG, editors. The Ecology of Arboreal Folivores. Washington D.C.: Smithsonian Institution Press; 1978. p. 361-368. // Smith AT, Xie Y. A guide to the mammals of China. New Jersey: Princeton University Press; 2008.	238.327	0.111102	-0.000485517	0.0964796	-0.000132222	0.0767091	-0.00369052	0.0572853	-0.00227049	0.0446371	-0.0376798	0.0293241	-0.0293127	0.0153791	-0.0435944	-0.0349416	-0.0292202	-0.0514832	-0.0474789	-0.0128483	0.000139849	-0.0468896	0.000282358	-0.0972154	-0.0184685	-0.136891	-6.3e-07	-0.162687	0.000569825	-0.151044	-0.0192287	-0.151677	-0.0336887	-0.0973169
Petaurista	philippensis	Pet_phi	Petaurista philippensis	1	1	1	0	0	1	1	0	0	0	Folivore1	Koli VK, Bhatnagar C, Sharma SK. Food Habits of Indian Giant Flying Squirrel (Petaurista philippensis Elliot) in Tropical Deciduous Forest, Rajasthan, India. Mamm Study. 2013;38:251-259. // Lee PF, Progulske DR, Lin YS. Ecological studies on two sympatric Petaurista species in Taiwan. Bull Inst Zool Acad Sin. 1986;25:113-124. // Smith AT, Xie Y. A guide to the mammals of China. New Jersey: Prince…	235.162	0.110667	-9.2e-05	0.10019	-0.000450514	0.0781651	-0.00354226	0.0591623	-0.00242075	0.0458279	-0.0366174	0.0305233	-0.0300516	0.0150884	-0.042868	-0.0326847	-0.0285736	-0.0525361	-0.0467144	-0.0104766	-0.000273295	-0.0454293	0.000264701	-0.0961012	-0.0184459	-0.135121	0.000363696	-0.162729	0.000641406	-0.15034	-0.0201689	-0.150111	-0.0338002	-0.0954746
Petaurista	yunanensis	Pet_yun	Petaurista yunanensis	1	1	0	0	0	1	1	0	1	0	No_info	-	267.259	0.113075	-2.98e-05	0.0998644	6.96e-05	0.0776008	-0.00369992	0.058275	-0.00449369	0.0463822	-0.0343165	0.0309284	-0.0289829	0.0160198	-0.0403723	-0.0318109	-0.0295677	-0.0521753	-0.0437058	-0.00592864	0.00022368	-0.0410939	0.000196172	-0.090945	-0.0205451	-0.135629	-0.000264994	-0.162775	-0.000382221	-0.14936	-0.0207816	-0.149712	-0.0358665	-0.0945308
Petinomys	crinitus	Pet_cri	Petinomys crinitus	1	1	0	0	0	0	0	0	0	0	No_info	-	226.867	0.120217	0.00150204	0.106394	-0.000772817	0.0850419	-0.0028337	0.0615462	-0.0031077	0.051315	-0.0362855	0.0334862	-0.0291056	0.0192538	-0.0388941	-0.0295668	-0.0231631	-0.0488937	-0.0378543	-0.00517711	0.00074306	-0.0349747	0.000936302	-0.0883766	-0.0157776	-0.139914	-0.00207945	-0.166468	-0.00123688	-0.152808	-0.0210684	-0.154799	-0.0350822	-0.0976099
Petinomys	fuscocapillus	Pet_fus	Petinomys fuscocapillus	1	1	0	0	0	0	0	0	0	0	Frugivore	Chakraborty R. An account small travancore flying squirrel, Petinomys fuscocapillus fuscocapillus (Jerdon). Rec Zool Surv India. 2008;108:33-48.	185.029	0.111383	-0.000601955	0.0976227	-0.00152173	0.0797916	-0.00295439	0.0560069	-0.00232177	0.0491462	-0.0351342	0.0290181	-0.0286184	0.0177515	-0.0393422	-0.0307957	-0.0266835	-0.0587495	-0.0445173	-0.00749533	0.000613034	-0.0419257	0.000632631	-0.073037	-0.0127178	-0.147432	0.000494423	-0.174723	0.00167734	-0.162128	-0.0173821	-0.164779	-0.031968	-0.0919331
Petinomys	hageni	Pet_hag	Petinomys hageni	1	0	0	0	0	0	0	0	0	0	No_info	Gerrie R, Kennerley R, Koprowski J. Petinomys hageni. The IUCN Red List of Threatened Species 2017. 2017;e.T16736A22241918.	174.353	0.11441	0.00109721	0.101053	-0.00251766	0.0842171	-0.00381695	0.0555039	-0.00334887	0.0442831	-0.0345611	0.0264293	-0.0293677	0.0193032	-0.0400074	-0.0325883	-0.0279815	-0.0503762	-0.0435694	-0.00625976	0.000446061	-0.0387401	0.000727647	-0.0733049	-0.0104237	-0.140367	-0.000307534	-0.169949	0.00112397	-0.1586	-0.0200613	-0.157809	-0.034887	-0.0922781
Petinomys	lugens	Pet_lug	Petinomys lugens	1	0	0	0	0	0	0	0	0	0	No_info	-	161.542	0.110657	-0.000114979	0.0972305	0.00105897	0.0816581	-0.0034059	0.0576376	-0.00349855	0.0455523	-0.0364393	0.0278849	-0.0301964	0.0182157	-0.0436428	-0.0309526	-0.0278137	-0.0491419	-0.0470155	-0.00737432	-0.000907752	-0.0342838	-0.000872932	-0.0776865	-0.0136351	-0.138129	0.000353063	-0.169936	0.000499831	-0.157149	-0.0197659	-0.155469	-0.0330655	-0.0887538
Petinomys	setosus	Pet_set	Petinomys setosus	1	1	0	0	0	0	0	0	0	0	Seeds_nuts	Clayton E. Petinomys setosus. The IUCN Red List of Threatened Species 2016. 2016;e.T16739A22241609. // Muul I, Lim BL. Comparative morphology, food habits, and ecology of some Malaysian arboreal rodents. In: Montgomery GG, editors. The Ecology of Arboreal Folivores. Washington D.C.: Smithsonian Institution Press; 1978. p. 361-368.	98.9543	0.106409	-0.000700305	0.0968247	-0.000876938	0.0746641	-0.00362693	0.0565799	-0.00489099	0.0373204	-0.0369914	0.023231	-0.0293458	0.0194203	-0.0411517	-0.0276637	-0.0252594	-0.0540892	-0.0538359	-0.0122991	0.00049846	-0.0390595	9.94e-05	-0.0882966	-0.0121123	-0.149799	0.000864761	-0.188095	0.00139686	-0.174381	-0.0226442	-0.170302	-0.0351132	-0.0864723
Petinomys	vordermanni	Pet_vor	Petinomys vordermanni	1	0	0	0	0	0	0	0	0	0	Seeds_nuts	Muul I, Lim BL. Comparative morphology, food habits, and ecology of some Malaysian arboreal rodents. In: Montgomery GG, editors. The Ecology of Arboreal Folivores. Washington D.C.: Smithsonian Institution Press; 1978. p. 361-368.	101.463	0.107893	-0.000643268	0.0967595	-0.00111319	0.0761918	-0.00360637	0.0558548	-0.00403187	0.0371373	-0.0387243	0.0242041	-0.0311884	0.0183938	-0.0414008	-0.0280439	-0.0261924	-0.0539227	-0.0525419	-0.0120356	0.000144644	-0.0359944	0.000126719	-0.0795526	-0.0116026	-0.144049	0.00131029	-0.180063	0.00166898	-0.1667	-0.0209284	-0.165242	-0.031533	-0.085531
Pteromys	volans	Pte_vol	Pteromys volans	0	0	0	0	0	1	1	0	1	0	Generalist	Airapetyants AE, Fokin IM. Biology of the European flying squirrel Pteromys volans L. (Rodentia: Pteromyidae) in the North-West of Russia. Russ J Theriol. 2003;2:105-113. // Smith AT, Xie Y. A guide to the mammals of China. New Jersey: Princeton University Press; 2008.	130.058	0.118743	-0.00287698	0.0855602	-0.00238664	0.079735	-0.00322996	0.0493725	-0.00391863	0.0405927	-0.0321571	0.0197656	-0.0289553	0.00990255	-0.0465727	-0.0278425	-0.0266752	-0.0524451	-0.0485698	-0.0104716	0.000315935	-0.0432232	0.000794282	-0.0898976	-0.0107857	-0.143207	0.00394059	-0.167387	0.00443748	-0.160111	-0.0147347	-0.158392	-0.0262448	-0.0900402
Pteromyscus	pulverulentus	Pte_pul	Pteromyscus pulverulentus	1	0	0	0	0	1	0	0	0	0	Generalist	Harrison JL. The Natural Food of some Malayan Mammals. Bull Singapore Nat Mus. 1962;30:5-18.	152.347	0.107889	-0.00115218	0.097408	-0.000686784	0.0800027	-0.00397552	0.0574039	-0.00312712	0.0423334	-0.0385893	0.0282843	-0.0267063	0.0214644	-0.0406665	-0.0293189	-0.0269592	-0.0551925	-0.0450656	-0.00937767	2.88e-05	-0.0318185	9.37e-05	-0.0825602	-0.0105899	-0.141113	0.00165112	-0.172296	0.0014882	-0.159121	-0.018405	-0.157651	-0.0292254	-0.0877444
Trogopterus	xanthipes	Tro_xan	Trogopterus xanthipes	0	0	0	0	0	1	1	0	1	0	Folivore2	Johnston C, Smith AT. Trogopterus xanthipes. The IUCN Red List of Threatened Species 2016. 2016;e.T22297A22271122. // Wang F. Preliminary study on the ecology of Trogopterus xanthipes. Acta Theriol Sin. 1985;5:103-110.	191.911	0.119987	-0.002348	0.0966079	0.000650678	0.0833704	-0.00347781	0.0609599	-0.00421476	0.0462786	-0.0410124	0.0347982	-0.0287093	0.0153382	-0.0414945	-0.040729	-0.0300752	-0.0584873	-0.0467893	-0.013495	-0.000988631	-0.0540997	7.82e-05	-0.0877526	-0.0140798	-0.131397	0.00332353	-0.161247	0.000861066	-0.148521	-0.013656	-0.145781	-0.0247275	-0.0939138
[truncated: 279 more columns]
